# Supplementary material for: How much can healthier diets reduce future economic and human costs? Results from Ethiopia and the Philippines
Source: Health Policy Plan. 2026 Feb 10;41(4):599–611. doi: 10.1093/heapol/czag018 (PMC13089433; doi:10.1093/heapol/czag018)
Supplement: czag018_Supplementary_Data [file czag018_supplementary_data.zip]

Archive with 2 entries (2 files):
- SuppTable1HPPDbleSpace.docx
- SuppTable2HPP.docx
